# Supplementary material for: Insights into Sinus-Lift Bone Grafting Materials: What’s Changed?
Source: J Funct Biomater. 2025 Apr 7;16(4):133. doi: 10.3390/jfb16040133 (PMC12028325; doi:10.3390/jfb16040133)
Supplement: Supplementary file 1 [file jfb-16-00133-s001.zip]

Archive with 1 entries (1 files):
- jfb-3374484-supplementary.pdf
